# Supplementary material for: Modified Hevein-like Peptide from Amaranthus caudatus as a Promising Agent Against Pathogenic Candida Species
Source: Pharmaceutics. 2025 Oct 30;17(11):1406. doi: 10.3390/pharmaceutics17111406 (PMC12655060; doi:10.3390/pharmaceutics17111406)
Supplement: Supplementary file 1 [file pharmaceutics-17-01406-s001.zip]

Archive with 1 entries (1 files):
- pharmaceutics-3902406-supplementary.pdf
